# Supplementary material for: Phytochemicals Prime RIG-I Signaling and Th1-Leaning Responses in Human Monocyte-Derived Dendritic Cells
Source: Nutrients. 2025 Nov 12;17(22):3539. doi: 10.3390/nu17223539 (PMC12655279; doi:10.3390/nu17223539)
Supplement: Supplementary file 1 [file nutrients-17-03539-s001.zip]

Archive with 1 entries (1 files):
- nutrients-3933843-supplementary.pdf
